# Supplementary material for: Re-Valuation of the Taxonomic Status of Species within the Inocybe similis Complex
Source: J Fungi (Basel). 2023 Jun 16;9(6):679. doi: 10.3390/jof9060679 (PMC10304480; doi:10.3390/jof9060679)
Supplement: Supplementary file 1 [file jof-09-00679-s001.zip]

Archive with 1 entries (1 files):
- jof-2442257-supplementary.pdf
